# Supplementary material for: Superior Proton Exchange Membrane Fuel Cell (PEMFC) Performance Using Short-Side-Chain Perfluorosulfonic Acid (PFSA) Membrane and Ionomer
Source: Materials (Basel). 2021 Dec 23;15(1):78. doi: 10.3390/ma15010078 (PMC8745893; doi:10.3390/ma15010078)
Supplement: Supplementary file 1 [file materials-15-00078-s001.zip]

Archive with 1 entries (1 files):
- materials-1491792-supplementary.pdf
